# Supplementary material for: OeBAS and CYP716C67 catalyze the biosynthesis of health‐beneficial triterpenoids in olive (Olea europaea) fruits
Source: New Phytol. 2023 Apr 3;238(5):2047–63. doi: 10.1111/nph.18863 (PMC10952584; doi:10.1111/nph.18863)
Supplement: Supplementary file 2 — Table S3 Localization of oxidosqualene cyclases and CYP716s on olive genome. [file NPH-238-2047-s005.xlsx]

## Sheet: Sheet1
New Phytologist Supporting Information
Article title: OeBAS and CYP716C67 catalyze the biosynthesis of health-beneficial triterpenoids in olive (Olea europaea L.) fruits
Authors: Fiammetta Alagna, James Reed, Ornella Calderini, Ramesha Thimmappa, Nicolò G.M. Cultrera, Alice Cattivelli, Davide Tagliazucchi, Soraya Mousavi, Roberto Mariotti, Anne Osbourn, Luciana Baldoni
Article acceptance date: 28 February 2023

## Sheet: Foglio1
Table S3. Localization of OSCs and CYP716s on olive genome. Position of candidate genes in olive genome of cv. Leccino, v3 assembly (http://olgenome.crea.gov.it/) and cv. Arbequina (Rao et al., 2021). Gene ID of best hits are reported, as assessed by BLAST.
		cv. Leccino genome			cv. Arbequina genome
Gene ID (cv. Picual)	Putative function	Chr	Position (Kbp)	Best hit	Chr	Position (Kbp)	Best hit
Oleur061Scf4810g01034.1	BAS	Chr 15	44467	Oe15g534670.t03/t01	Chr 15	384	GWHTAOPM030985
Oleur061Scf7853g02004.1	BAS	Chr 15	44467	Oe15g534670.t03/t02/t01	Chr 15	384	GWHTAOPM030985
Oleur061Scf0995g04020.1	BAS	Chr 15	44465	Oe15g534670.t03/t01	Chr 3	35321	GWHTAOPM006008
Oleur061Scf0433g03019.1	BAS	Chr 16	10526	Oe16g808820.t01	Chr 16	26149	GWHPAOPM034494
Oleur061Scf0433g03001.1	BAS	Chr 16	10528	Oe16g813950.t01	Chr 16	26215	GWHTAOPM034496
Oleur061Scf1093g01030.1	BAS	Chr 5	24023	Oe5g740030.t01	Chr 5	21292	GWHPAOPM008856
Oleur061Scf5662g02009.1	MAS	Chr 17	4625	Oe17g669990.t01	Chr 13	8713	GWHPAOPM027227
Oleur061Scf4263g05024.1	MAS	Chr 23	34617	Oe23g16740.t01	Chr 23	1094	GWHPAOPM046881
Oleur061Scf4263g05025.1	MAS	Chr 23	34617	Oe23g16760.t01	Chr 23	1094	GWHPAOPM046881
Oleur061Scf0186g01029.1	LUS	Chr 11	29567	Oe11g122190.t01	Chr 17	8269	GWHPAOPM035713
Oleur061Scf0186g01031.1	CAS	Chr 11	29599	Oe11g122170.t01	Chr 17	8223	GWHTAOPM035711
Oleur061Scf1745g02002.1	LAS	Chr 2	10064	Oe2g18110.t01	Chr 2	41533	GWHPAOPM003995
Oleur061Scf0186g01020.1	CYP716	Chr 11	29524	Oe11g122200.t01	Chr 17	8316	GWHTAOPM035714
Oleur061Scf0186g01026.1	CYP716	Chr 11	29584	Oe11g122180.t01	Chr 17	8251	GWHTAOPM035712
Oleur061Scf0440g04013.1	CYP716	Chr 19	44832	Oe19g64140.t01	Chr 19	16465	GWHTAOPM040572
Oleur061Scf0621g00005.1	CYP716	Chr 10	71448	Oe13g515570.t01	Chr 10	49123	GWHTAOPM019950
Oleur061Scf0756g05019.1	CYP716	Chr 4	33081	Oe4g785580.t01	Chr 12	18582	GWHPAOPM025189 (low score)
Oleur061Scf1289g01008.1	CYP716	Chr 13	26957	Oe13g731970.t02/t01	Chr 13	19166	GWHTAOPM027829
Oleur061Scf1331g03007.1	CYP716	Chr 1	18663	Oe1g04860.t02/t01	Chr 1	23919	GWHTAOPM001494
Oleur061Scf2168g00016.1	CYP716	Chr 2	21842	Oe2g436010.t01	Chr 2	24884	GWHTAOPM003106
Oleur061Scf2168g00017.1	CYP716	Chr2	21818	Oe2g436000.t01	Chr 2	24915	GWHPAOPM003107
Oleur061Scf2587g00001.1	CYP716	Chr2	21818	Oe2g436000.t01	Chr 2	24915	GWHTAOPM003107
Oleur061Scf3264g00006.1	CYP716	Chr 1	18663	Oe1g04860.t01/t02	Chr 1	23919	GWHTAOPM001494
Oleur061Scf3434g05002.1	CYP716	Chr 13	36989	Oe13g515570.t01	Chr 13	9881	GWHTAOPM027297
Oleur061Scf3608g00007.1	CYP716	Chr 2	21842	Oe2g436010.t01	Chr 2	24884	GWHPAOPM003106
Oleur061Scf3662g00030.1	CYP716	Chr 13	26957	Oe13g731970.t02/t01	Chr 13	19166	GWHPAOPM027829
Oleur061Scf4367g00012.1	CYP716	Chr 2	21842	Oe2g436010.t01	Chr 2	24884	GWHPAOPM003106
Oleur061Scf4436g01025.1	CYP716	Chr 12	24742	Oe12g673490.t01	Chr 12	18582	GWHTAOPM025189
Oleur061Scf4821g00014.1	CYP716	Chr 19	44832	Oe19g64140.t01	Chr 19	16465	GWHTAOPM040572
Oleur061Scf8350g00016.1	CYP716	Chr 13	36989	Oe13g515570.t01	Chr 13	9881	GWHPAOPM027297
Oleur061Scf8689g03002.1	CYP716	Chr 17	25446	Oe17g370280.t01	Chr 17	18743	GWHPAOPM036314
