# Supplementary material for: OeBAS and CYP716C67 catalyze the biosynthesis of health‐beneficial triterpenoids in olive (Olea europaea) fruits
Source: New Phytol. 2023 Apr 3;238(5):2047–63. doi: 10.1111/nph.18863 (PMC10952584; doi:10.1111/nph.18863)
Supplement: Supplementary file 3 — Table S4 Putative gene clusters for secondary metabolism in olive. [file NPH-238-2047-s002.xls]

## Sheet: Sheet1
New Phytologist Supporting Information
Article title: OeBAS and CYP716C67 catalyze the biosynthesis of health-beneficial triterpenoids in olive (Olea europaea L.) fruits
Authors: Fiammetta Alagna, James Reed, Ornella Calderini, Ramesha Thimmappa, Nicolò G.M. Cultrera, Alice Cattivelli, Davide Tagliazucchi, Soraya Mousavi, Roberto Mariotti, Anne Osbourn, Luciana Baldoni
Article acceptance date: 28 February 2023

## Sheet: Gene clusters
Table S4. Putative gene clusters for secondary metabolism in olive. Gene clusters were identified by plantiSMASH web tool (Kautsar et al., 2017) uploading olive genome sequences (cv. Farga, OE9 assembly) and annotations (Cruz et al., 2016). Lupeol synthase gene cluster is highlighted.
Cluster#	Input accession number	Gene cluster type	From	To	Size (kb)	Core domains	CD-HIT Clusters	Gene cluster genes
Cluster 1	Oe9_LG01	lignan	9906995	10045359	138.36	AMP-binding, Dirigent, p450	3	OE9A0679_2;OE9A0679_1;OE9A067965;OE9A103641;OE9A045974;OE9A024038;OE9A000366;OE9A066388;OE9A109669;OE9A078879;OE9A023809
Cluster 2	Oe9_LG02	terpene-alkaloid	25999092	26302188	303.1	Bet_v_1, Terpene_synth, Terpene_synth_C	3	OE9A022885;OE9A0228_3;OE9A106959;OE9A082797;OE9A032169;OE9A071344;OE9A0151_1;OE9A015149;OE9A113829;OE9A078052;OE9A093597;OE9A005533
Cluster 3	Oe9_LG02	polyketide	34801765	34865322	63.56	AMP-binding, Chal_sti_synt_C, Epimerase	3	OE9A087689;OE9A0876_1;OE9A0876_2;OE9A048706;OE9A0737_1;OE9A073767;OE9A0737_2;OE9A099500;OE9A022873;OE9A0228_2;OE9A025827;OE9A020355;OE9A0445_2;OE9A044534;OE9A0445_1;OE9A0445_3;OE9A0445_4;OE9A038000
Cluster 4	Oe9_LG03	polyketide	8081694	8153213	71.52	Chal_sti_synt_C, Epimerase, p450	3	OE9A081796;OE9A087010;OE9A0870_3;OE9A0870_5;OE9A0870_4;OE9A095959;OE9A093587;OE9A0935_3;OE9A0935_4;OE9A1069_1;OE9A106926
Cluster 5	Oe9_LG03	saccharide	12866056	13282605	416.55	DIOX_N, Glycos_transf_1, p450	4	OE9A031705;OE9A085612;OE9A026331;OE9A0263_5;OE9A100304;OE9A018498;OE9A092191;OE9A0921_3;OE9A097175;OE9A041997;OE9A055339;OE9A001154;OE9A097071;OE9A115462;OE9A078496
Cluster 6	Oe9_LG03	putative	23094398	23410391	315.99	Aminotran_1_2, Transferase, p450	5	OE9A0135_6;OE9A013535;OE9A0135_4;OE9A0135_5;OE9A004994;OE9A0916_2;OE9A0916_5;OE9A0916_6;OE9A091629;OE9A0916_3;OE9A0916_4;OE9A052609;OE9A034057;OE9A0340_3;OE9A0515_5;OE9A0515_4;OE9A0515_3;OE9A051535;OE9A106298;OE9A072049;OE9A017450;OE9A020353;OE9A117241;OE9A0077_6;OE9A0077_5;OE9A0077_7;OE9A007798;OE9A068742;OE9A069429;OE9A030288;OE9A087924;OE9A109076
Cluster 7	Oe9_LG05	saccharide	7270238	7341240	71	Epimerase, Glycos_transf_1	3	OE9A016107;OE9A0161_5;OE9A0161_4;OE9A061389;OE9A114448;OE9A051082;OE9A0510_6;OE9A0836_12;OE9A0836_11;OE9A083601
Cluster 8	Oe9_LG05	saccharide-terpene	18898738	19389706	490.97	Terpene_synth, Terpene_synth_C, UDPGT_2	3	OE9A0389_1;OE9A038987;OE9A121174;OE9A087215;OE9A080485;OE9A060937;OE9A022660;OE9A106506;OE9A026545;OE9A108147;OE9A0442_8;OE9A044200;OE9A0442_7
Cluster 9	Oe9_LG06	putative	8497014	8681629	184.62	SQS_PSY, p450	4	OE9A100534;OE9A057417;OE9A018841;OE9A092853;OE9A0928_5;OE9A0779_10;OE9A0779_12;OE9A0779_11;OE9A0779_9;OE9A077929;OE9A074346;OE9A067501;OE9A0675_4;OE9A056383;OE9A081521;OE9A053203;OE9A042334;OE9A038207;OE9A052367
Cluster 10	Oe9_LG06	lignan	18568488	18650098	81.61	Cellulose_synt, Dirigent	4	OE9A087055;OE9A062417;OE9A010056;OE9A073236;OE9A020201;OE9A108363;OE9A089372
Cluster 11	Oe9_LG06	saccharide-alkaloid	27624337	27980500	356.16	AMP-binding, Bet_v_1, DAHP_synth_2, DIOX_N, Epimerase, UDPGT_2	8	OE9A117656;OE9A081973;OE9A0407_2;OE9A040739;OE9A063362;OE9A038120;OE9A029029;OE9A109257;OE9A087840;OE9A111247;OE9A025734;OE9A027180;OE9A065851;OE9A0658_5;OE9A095229;OE9A0952_8;OE9A0952_11;OE9A0952_9;OE9A0952_10;OE9A0848_5;OE9A0848_7;OE9A084839;OE9A0848_3;OE9A0848_4;OE9A0848_6;OE9A001642;OE9A113911;OE9A014963;OE9A002232;OE9A065679;OE9A0656_7;OE9A0656_8
Cluster 12	Oe9_LG07	lignan	13777472	13955928	178.46	Dirigent, SE	3	OE9A089510;OE9A096619;OE9A098997;OE9A0989_2;OE9A0989_3;OE9A118633;OE9A090797;OE9A056857;OE9A0568_13;OE9A016348;OE9A0163_12;OE9A0278_8;OE9A0278_9;OE9A027827;OE9A0278_7;OE9A111437;OE9A1114_7;OE9A1114_4;OE9A1114_6;OE9A1114_8;OE9A1114_5;OE9A073972
Cluster 13	Oe9_LG08	saccharide	9092968	9162382	69.41	DAHP_synth_2, UDPGT_2	3	OE9A095896;OE9A061643;OE9A0616_4;OE9A018877;OE9A009255;OE9A109497
Cluster 14	Oe9_LG08	saccharide	16766171	16874232	108.06	Epimerase, Glycos_transf_2, Peptidase_S10	3	OE9A077515;OE9A0399_14;OE9A0399_13;OE9A039901;OE9A063723;OE9A055967;OE9A046108;OE9A069013;OE9A0690_3;OE9A092613;OE9A004478;OE9A0231_11;OE9A0231_9;OE9A0231_5;OE9A023182;OE9A0231_6;OE9A0231_7;OE9A0231_8;OE9A0231_10
Cluster 15	Oe9_LG09	saccharide-terpene	6320149	6504836	184.69	Glycos_transf_2, SQHop_cyclase_N, p450	3	OE9A012797;OE9A114854;OE9A120781;OE9A063820;OE9A0319_9;OE9A031956;OE9A073054;OE9A0730_11;OE9A018522;OE9A027269;OE9A055457;OE9A063840;OE9A009322;OE9A017908
Cluster 16	Oe9_LG10	terpene	5968282	6133614	165.33	Prenyltrans, SQHop_cyclase_C, SQHop_cyclase_N, p450	3	OE9A002075;OE9A0020_12;OE9A0020_11;OE9A0020_13;OE9A0020_14;OE9A012916;OE9A0129_7;OE9A051613;OE9A0516_18;OE9A116188;OE9A083707;OE9A0837_7;OE9A0837_8;OE9A0837_9;OE9A087787;OE9A040168;OE9A007288
Cluster 17	Oe9_LG13	saccharide	9508624	9703693	195.07	2OG-FeII_Oxy, DIOX_N, Glycos_transf_1, p450	4	OE9A007439;OE9A0074_30;OE9A063698;OE9A0636_18;OE9A088803;OE9A109391;OE9A033411;OE9A109441;OE9A033778;OE9A0337_28;OE9A0337_29;OE9A0337_30;OE9A117360;OE9A0587_11;OE9A058777;OE9A0587_12;OE9A081846;OE9A0818_9;OE9A0818_10;OE9A0818_11
Cluster 18	Oe9_LG13	saccharide	16521715	16693127	171.41	Epimerase, Transferase, UDPGT_2	3	OE9A098513;OE9A042267;OE9A016612;OE9A055964;OE9A111879;OE9A095292;OE9A0952_12;OE9A0952_13;OE9A0688_10;OE9A0688_13;OE9A068835;OE9A0688_11;OE9A0688_12;OE9A0688_14;OE9A0688_9;OE9A085259;OE9A0852_6;OE9A084516;OE9A056665;OE9A079507;OE9A099411;OE9A058044;OE9A0580_3;OE9A0580_4;OE9A090630
Cluster 19	Oe9_LG16	saccharide	2917673	3012736	95.06	DIOX_N, UDPGT_2	3	OE9A012932;OE9A098852;OE9A057478;OE9A110375;OE9A072740;OE9A0727_15;OE9A0727_16;OE9A107447;OE9A1074_16;OE9A1074_18;OE9A1074_17;OE9A102668;OE9A1026_11;OE9A1026_12;OE9A1026_13
Cluster 20	Oe9_LG18	saccharide	1777626	1918884	141.26	2OG-FeII_Oxy, AMP-binding, DIOX_N, FA_desaturase, Lipoxygenase, UDPGT_2	5	OE9A067271;OE9A020942;OE9A036971;OE9A098914;OE9A114699;OE9A1146_15;OE9A027998;OE9A005786;OE9A052549;OE9A0525_19;OE9A019250;OE9A027797;OE9A005923;OE9A037592;OE9A110547;OE9A049233;OE9A0492_11
Cluster 21	Oe9_LG19	terpene	2123213	2231273	108.06	Epimerase, Terpene_synth, Terpene_synth_C	3	OE9A095450;OE9A104750;OE9A1047_8;OE9A120644;OE9A040974;OE9A008068
Cluster 22	Oe9_LG19	terpene	9402774	9585864	183.09	2OG-FeII_Oxy, DIOX_N, Terpene_synth, Terpene_synth_C	3	OE9A117737;OE9A000167;OE9A084659;OE9A116178;OE9A062270;OE9A004163;OE9A1081_10;OE9A108177;OE9A092195;OE9A005638
Cluster 23	Oe9_LG20	saccharide-polyketide	5150567	5229182	78.61	Chal_sti_synt_N, UDPGT_2, p450	3	OE9A007304;OE9A020593;OE9A070513;OE9A066217;OE9A0321_6;OE9A032164;OE9A0321_7;OE9A0321_8;OE9A0321_9;OE9A115328;OE9A078875;OE9A0788_9;OE9A0788_10
Cluster 24	Oe9_s00309	polyketide	29891	252106	222.22	Chal_sti_synt_C, Transferase, p450	3	OE9A007000;OE9A077395;OE9A052690;OE9A118600;OE9A033889;OE9A0106_20;OE9A010662;OE9A0106_19;OE9A0106_21;OE9A023640;OE9A0236_16;OE9A110557
Cluster 25	Oe9_s00431	saccharide	48111	103505	55.39	Transferase, UDPGT_2	3	OE9A005542;OE9A055224;OE9A000042;OE9A010231;OE9A080269;OE9A018550
Cluster 26	Oe9_s00481	saccharide	9430	74080	64.65	UDPGT_2, polyprenyl_synt	4	OE9A052990;OE9A110402;OE9A024391;OE9A029597;OE9A090215;OE9A004129;OE9A044432;OE9A021321
Cluster 27	Oe9_s01971	terpene	689722	771429	81.71	Epimerase, Terpene_synth, Terpene_synth_C	3	OE9A0511_18;OE9A0511_16;OE9A0511_17;OE9A051108;OE9A0511_19;OE9A0511_20;OE9A039171;OE9A065231;OE9A113723;OE9A036034
Cluster 28	Oe9_s02095	lignan	295611	410451	114.84	Dirigent, p450	3	OE9A089841;OE9A024326;OE9A0243_24;OE9A121731;OE9A054206;OE9A0542_17;OE9A048722;OE9A0487_10;OE9A046699;OE9A072987;OE9A097170;OE9A087579
Cluster 29	Oe9_s02365	terpene	1	134679	134.68	Terpene_synth, Terpene_synth_C	3	OE9A118525;OE9A0724_16;OE9A0724_17;OE9A072403;OE9A030320
Cluster 30	Oe9_s03844	terpene	1189060	1402841	213.78	Terpene_synth, Terpene_synth_C	3	OE9A089942;OE9A0899_23;OE9A0899_24;OE9A0899_25;OE9A0899_26;OE9A004406;OE9A115319;OE9A080446;OE9A057218;OE9A005903;OE9A0059_18;OE9A0059_19;OE9A092268
Cluster 31	Oe9_s04134	terpene	17871	156970	139.1	2OG-FeII_Oxy, DIOX_N, Terpene_synth, Transferase	5	OE9A030586;OE9A025122;OE9A031677;OE9A070912;OE9A109123;OE9A052830;OE9A059553;OE9A099014;OE9D001151
Cluster 32	Oe9_s05768	polyketide	564202	747990	183.79	Chal_sti_synt_C, NAD_binding_1, UbiA	3	OE9A070141;OE9A032640;OE9A088021;OE9A045471;OE9A0982_22;OE9A098200;OE9A060680;OE9A0606_22;OE9A111805;OE9A0923_27;OE9A0923_28;OE9A092317;OE9A0512_21;OE9A051276;OE9A054505;OE9A0545_24
Cluster 33	Oe9_s05777	saccharide	707152	913398	206.25	Glycos_transf_1, Transferase	3	OE9A118127;OE9A019776;OE9A1043_16;OE9A1043_17;OE9A1043_19;OE9A1043_18;OE9A104392;OE9A089918;OE9A0899_40;OE9A0899_39;OE9A114297;OE9A1142_11;OE9A1142_10;OE9A078979;OE9A0789_13;OE9A1197_13;OE9A119769;OE9A1197_12;OE9A1197_11;OE9A034998;OE9A011431;OE9A110074;OE9A082616
Cluster 34	Oe9_s05935	saccharide	245081	349626	104.55	UDPGT_2, polyprenyl_synt	3	OE9A106547;OE9A038012;OE9A106184;OE9A076021
Cluster 35	Oe9_s07694	terpene	916795	1136886	220.09	Aminotran_1_2, Terpene_synth, Terpene_synth_C	3	OE9A011636;OE9A050167;OE9A0501_18;OE9A032185;OE9A008735;OE9A0087_34;OE9A074911;OE9A110353;OE9A071434;OE9A078512;OE9A093039
Cluster 36	Oe9_s07814	saccharide	137861	311228	173.37	Acetyltransf_1, UDPGT_2	3	OE9A109388;OE9A1093_26;OE9A054011;OE9A0540_42;OE9A000516;OE9A036063;OE9A0360_19;OE9A0360_20;OE9A0360_21;OE9A0360_22;OE9A0360_23;OE9A0360_24;OE9A0360_25;OE9A0360_26;OE9A0360_27;OE9A0103_22;OE9A0103_23;OE9A010304;OE9A110748;OE9A073326;OE9A050619;OE9A041585;OE9A078441;OE9A116623
Cluster 37	Oe9_s07840	saccharide-alkaloid	14661	163765	149.1	Bet_v_1, UDPGT_2, p450	4	OE9A049662;OE9A097585;OE9A072065;OE9A047084;OE9A116607;OE9A004817;OE9A078658;OE9A081666;OE9A029225;OE9A054791;OE9A0547_16;OE9A105698;OE9A042680
Cluster 38	Oe9_s07886	putative	181092	312910	131.82	Lycopene_cycl, Methyltransf_11	4	OE9A083088;OE9A043028;OE9A0430_23;OE9A121566;OE9A046707;OE9A101910;OE9A089660;OE9A109173;OE9A1091_17;OE9A076563;OE9A094708;OE9A010071;OE9A080449;OE9A059487;OE9A067045;OE9A006761;OE9A0525_26
Cluster 39	Oe9_s09794	terpene	3330	136950	133.62	DIOX_N, Terpene_synth, Terpene_synth_C	3	OE9A0500_29;OE9A050078;OE9A099808;OE9A036568;OE9A0365_35;OE9A0365_36;OE9A0365_38;OE9A0365_37;OE9A030337;OE9A085567;OE9A017027;OE9A072672;OE9A096175
