# Supplementary material for: OeBAS and CYP716C67 catalyze the biosynthesis of health‐beneficial triterpenoids in olive (Olea europaea) fruits
Source: New Phytol. 2023 Apr 3;238(5):2047–63. doi: 10.1111/nph.18863 (PMC10952584; doi:10.1111/nph.18863)
Supplement: Supplementary file 4 — Table S5 Segregant restriction associated DNA markers in olive genome significantly associated with oleanolic and maslinic acids content. Table S6 Localization of upstream genes of triterpenoid biosynthesis in olive chromosomes 13 and 15. [file NPH-238-2047-s003.xlsx]

## Sheet: Sheet1
New Phytologist Supporting Information
Article title: OeBAS and CYP716C67 catalyze the biosynthesis of health-beneficial triterpenoids in olive (Olea europaea L.) fruits
Authors: Fiammetta Alagna, James Reed, Ornella Calderini, Ramesha Thimmappa, Nicolò G.M. Cultrera, Alice Cattivelli, Davide Tagliazucchi, Soraya Mousavi, Roberto Mariotti, Anne Osbourn, Luciana Baldoni
Article acceptance date: 28 February 2023

## Sheet: Foglio1
Table S5. Segregant restriction associated DNA (RAD) markers in olive genome significantly associated to oleanolic (OA) and maslinic (MA) acids content.
Associated trait	Linkage Group (Leccino x Dolce Agogia map)a	Marker position (Leccino x Dolce Agogia map)	Scaffold name and marker positionb	p valuec	Marker position in cv. Leccino chromosomesd	Chromosome position (bp)	Note
Oleanolic acid content	21	196	scaffold58563|size13953:7505	0.00581194	4	20828668
Oleanolic acid content	22	204	scaffold1874|size63051:26626	0.00772271	8	23691619
Oleanolic acid content	22	208	scaffold14001|size33780:19709	0.00909165	8	23486123
Oleanolic acid content	22	192	scaffold32578|size8988:3799	0.00505688	8	21986476
Oleanolic acid content	22	193	scaffold32578|size8988:785	0.00581176	8	21983461
Oleanolic acid content	22	194	scaffold15076|size41919:30566	0.00581176	8	22127955
Oleanolic acid content	22	195	scaffold25214|size17337:10234	0.00468325	8	22216913
Oleanolic acid content	22	196	scaffold15247|size31974:10805	0.00540698	8	22352952
Oleanolic acid content	22	197	scaffold20505|size28373:8980	0.00456113	8	22553326
Oleanolic acid content	22	198	scaffold10282|size33215:27730	0.00687267	8	22628064
Oleanolic acid content	22	199	scaffold6613|size63434:44157	0.00736699	8	22904230
Oleanolic acid content	22	200	scaffold6613|size63434:44454	0.00588367	8	22903933
Oleanolic acid content	22	203	scaffold21046|size17180:8261	0.00856458	8	22970027
Oleanolic acid content	2	203	scaffold852|size91709:76847	0.00834193	10	31502791
Oleanolic acid content	2	206	scaffold427|size42766:28637	0.00705272	10	31237944
Oleanolic acid content	2	207	scaffold4562|size36352:1616	0.00785449	10	31557404
Oleanolic acid content	2	201	scaffold1083|size56733:20816	0.00747407	10	29461427
Oleanolic acid content	2	194	scaffold17770|size17197:16023	0.0067383	10	28566566
Oleanolic acid content	2	196	scaffold24620|size10651:5733	0.00808125	10	28979182
Oleanolic acid content	2	197	scaffold50185|size11226:3186	0.00999888	10	28965839
Oleanolic acid content	2	198	scaffold24620|size10651:5212	0.00731391	10	28978661
Oleanolic acid content	2	212	scaffold240270|size878:647	0.00997768	13	35413372	OA1
Oleanolic acid content	8	204	scaffold33301|size6767:4318	0.0400333	13	36812011	OA2
Oleanolic acid content	8	212	scaffold84014|size5195:2835	0.0276135	13	37332654	OA3
Oleanolic acid content	3	68	scaffold37902|size7986:7965	0.00940994	15	8906214	OA4
Oleanolic acid content	3	231	scaffold15602|size16703:13175	0.00945774	15	28336389	OA5
Oleanolic acid content	21	192	scaffold1136|size51724:47081	0.00537107	21	26551322
Oleanolic acid content	21	193	scaffold21558|size20571:15400	0.00569327	21	26169973
Oleanolic acid content	21	199	scaffold1136|size51724:24402	0.00669303	21	26573298
Oleanolic acid content	21	200	scaffold1136|size51724:24630	0.00543161	21	26573070
Oleanolic acid content	21	201	scaffold1136|size51724:47084	0.00564153	21	26551319
Oleanolic acid content	21	195	scaffold123111|size1800:1665	0.00401371	21	27455351
Oleanolic acid content	21	197	scaffold297420|size747:593	0.00528053	21	27774362
Oleanolic acid content	21	198	scaffold119127|size1874:1120	0.00800096	21	27272604
Oleanolic acid content	21	203	scaffold123111|size1800:1665	0.00397352	21	27455351
Oleanolic acid content	21	204	scaffold387795|size630:314	0.00612658	21	27169693
Maslinic acid content	15	223	scaffold48631|size8812:1190	0.00196385	3	7034475
Maslinic acid content	2	455	scaffold103005|size2237:1573	0.00450015	10	64809416
Maslinic acid content	2	456	scaffold103005|size2237:1837	0.00450015	10	64809157
Maslinic acid content	2	457	scaffold28436|size11195:10774	0.00332406	10	64780156
Maslinic acid content	2	458	scaffold63897|size12808:9821	0.00292678	10	65031007
Maslinic acid content	2	460	scaffold52166|size4717:296	0.00384204	10	65096948
Maslinic acid content	2	461	scaffold73483|size9004:4145	0.00492506	10	65307348
Maslinic acid content	2	462	scaffold110356|size2057:1385	0.00421933	10	65262163
Maslinic acid content	2	463	scaffold18024|size17784:17268	0.00270059	10	65390774
Maslinic acid content	2	464	scaffold47717|size5106:793	0.00423256	10	65496684
Maslinic acid content	2	465	scaffold10611|size31696:26253	0.00621088	10	65566843
Maslinic acid content	2	466	scaffold10611|size31696:28277	0.00621088	10	65568893
Maslinic acid content	2	442	scaffold163370|size1294:509	0.0064912	10	62476994
Maslinic acid content	2	443	scaffold32749|size22434:10747	0.0064912	10	62604716
Maslinic acid content	2	444	scaffold55973|size11151:3221	0.0064912	10	62535545
Maslinic acid content	2	445	scaffold55973|size11151:3555	0.0064912	10	62535206
Maslinic acid content	2	446	scaffold6480|size30146:12667	0.0064912	10	62635333
Maslinic acid content	2	447	scaffold9202|size18273:1777	0.0064912	10	62517541
Maslinic acid content	2	448	scaffold376203|size643:219	0.0064912	10	62491150
Maslinic acid content	2	449	scaffold376203|size643:536	0.0064912	10	62489212
Maslinic acid content	8	68	scaffold785|size33697:14533	0.00689129	13	15868130	MA1
Maslinic acid content	8	70	scaffold3316|size33367:27362	0.00637797	13	15952594	MA2
Maslinic acid content	8	71	scaffold3316|size33367:28985	0.00637797	13	15954278	MA3
Maslinic acid content	8	72	scaffold53021|size8857:894	0.00531373	13	16253325	MA4
Maslinic acid content	8	73	scaffold77400|size6206:4153	0.00547211	13	16965656	MA5
Maslinic acid content	3	44	scaffold75577|size3218:1608	0.00921837	15	6430720	MA6
Maslinic acid content	3	46	scaffold1051|size49618:7789	0.00657155	15	6858119	MA7
Maslinic acid content	15	222	scaffold2190|size39953:4773	0.00158312	15	44760362	MA8
Maslinic acid content	15	229	scaffold253|size89689:47431	0.00859812	16	16500581
Maslinic acid content	15	221	scaffold2190|size39953:4539	0.00131647	22	26710653
Maslinic acid content	15	224	scaffold30950|size18610:11701	0.0017093	22	26830769
Maslinic acid content	15	225	scaffold2190|size39953:11921	0.00186831	22	26703141
Maslinic acid content	15	226	scaffold5994|size20464:15948	0.00370338	22	27142613
Maslinic acid content	15	227	scaffold5994|size20464:16177	0.00268535	22	27142385
Maslinic acid content	15	228	scaffold59019|size7143:600	0.00418222	22	27293399
Maslinic acid content	15	230	scaffold14409|size20589:15434	0.00292794	22	27824338
Maslinic acid content	15	231	scaffold42122|size9775:7592	0.00604937	22	27695039
Maslinic acid content	15	232	scaffold42122|size9775:7029	0.00688602	22	27694476
Maslinic acid content	15	233	scaffold5757|size18822:7669	0.00850404	22	27590454
Maslinic acid content	15	234	scaffold25983|size21264:1195	0.00982122	22	28228327
Maslinic acid content	15	235	scaffold25983|size21264:860	0.00982122	22	28228662
Maslinic acid content	15	237	scaffold31074|size23067:15275	0.00839438	22	28397317
Maslinic acid content	2	459	scaffold63611|size3872:933	0.00294686	23	29113487
aMarker–trait association was performed with linear mixed-effects model (MLM) by using Leccino x Dolce Agogia map (Mariotti et al., 2020).
bMarker position is calculated in a size selection window of 100 base pairs (Peterson et al., 2012). The name of scaffolds are the same as deposited in Mariotti et al. (2020) article, under the DOI 10.6084/m9.figshare.11352068.
cp values indicating significant (p < 0.01) genotype/phenotype association. Two additional markers (OA2 and OA3 with p < 0.05 identified in the linkage groups bringing the candidate genes of triterpene biosynthesis are also included).
dMarkers were localized on cv. Leccino genome (v3 assembly of OLGENOME Project)
