# Supplementary material for: OeBAS and CYP716C67 catalyze the biosynthesis of health‐beneficial triterpenoids in olive (Olea europaea) fruits
Source: New Phytol. 2023 Apr 3;238(5):2047–63. doi: 10.1111/nph.18863 (PMC10952584; doi:10.1111/nph.18863)
Supplement: Supplementary file 5 — Table S7 Transcription factors in the olive genomic regions surrounding the molecular markers of chromosomes 13 and 15. Please note: Wiley is not responsible for the content or functionality of any Supporting Information supplied by the authors. Any queries (other than missing material) should be directed to the New Phytologist Central Office. [file NPH-238-2047-s004.xlsx]

## Sheet: Sheet1
New Phytologist Supporting Information
Article title: OeBAS and CYP716C67 catalyze the biosynthesis of health-beneficial triterpenoids in olive (Olea europaea L.) fruits
Authors: Fiammetta Alagna, James Reed, Ornella Calderini, Ramesha Thimmappa, Nicolò G.M. Cultrera, Alice Cattivelli, Davide Tagliazucchi, Soraya Mousavi, Roberto Mariotti, Anne Osbourn, Luciana Baldoni
Article acceptance date: 28 February 2023

## Sheet: Foglio1
Table S7. Transcription factors in the olive genomic regions surrounding the molecular markers of chromosomes 13 and 15.
Chromosomea	Position (bp)	Strand	Gene ID	Putative function	Best homologue cv. Arbequinab
chr13	14931932	+	Oe13g186750.t01	Nuclear transcription factor Y subunit B-8 (NF-YB-8)	GWHTAOPM028530
chr13	16184599	-	Oe13g258130.t01	AP2-like ethylene-responsive transcription factor BABY BOOM (BBM)	GWHTAOPM028491
chr13	16192076	-	Oe13g258140.t01	AP2-like ethylene-responsive transcription factor BABY BOOM (BBM)	GWHTAOPM028491
chr13	16633424	+	Oe13g258290.t01	Transcription factor HBP-1b(c1)	GWHTAOPM028476
chr13	16633424	+	Oe13g258290.t02	Transcription factor HBP-1b(c1)	GWHTAOPM028476
chr13	16722056	-	Oe13g258320.t02	B3 domain-containing protein Os03g0120900	GWHTAOPM028473
chr13	16722218	-	Oe13g258320.t01	B3 domain-containing protein Os03g0120900	GWHTAOPM028473
chr13	17280136	-	Oe13g762060.t01	Transcription activator GRF1	GWHTAOPM028453
chr13	17572052	+	Oe13g762250.t01	Transcription repressor MYB5	GWHTAOPM028427
chr13	17572052	+	Oe13g762250.t02	Transcription repressor MYB5	GWHTAOPM028427
chr13	34872769	+	Oe13g567410.t01	Transcription factor ILR3, bHLH105	GWHTAOPM027470
chr13	34872769	+	Oe13g567410.t02	Transcription factor ILR3, bHLH105	GWHTAOPM027470
chr13	34872769	+	Oe13g567410.t03	Transcription factor ILR3, bHLH105	GWHTAOPM027470
chr13	34873588	+	Oe13g567410.t04	Transcription factor ILR3, bHLH105	GWHTAOPM027470
chr13	36879219	+	Oe13g515520.t01	AP2-like ethylene-responsive transcription factor At2g41710	GWHTAOPM027304
chr13	36881126	+	Oe13g515530.t01	AP2-like ethylene-responsive transcription factor At2g41710	GWHTAOPM027304
chr13	37095234	-	Oe13g515630.t01	Transcription factor bHLH52	GWHTAOPM027290
chr13	37798189	-	Oe13g527390.t01	Nuclear transcription factor Y subunit A-7 (NF-YA-7)	GWHTAOPM027267
chr13	37799132	-	Oe13g527390.t02	Nuclear transcription factor Y subunit A-7 (NF-YA-7)	GWHTAOPM027267
chr13	37799132	-	Oe13g527390.t03	Nuclear transcription factor Y subunit A-7 (NF-YA-7)	GWHTAOPM027267
chr13	38101444	+	Oe13g569040.t01	Transcription factor TCP2	GWHTAOPM027242
chr13	38233941	+	Oe13g517200.t01	Transcription factor bHLH144	GWHTAOPM027204
chr13	38280478	-	Oe13g517130.t01	Transcription factor WRKY24	GWHTAOPM027197
chr15	5393814	+	Oe15g740750.t01	Transcription factor GAMYB	GWHTAOPM032969 (low score)
chr15	5688098	+	Oe15g740910.t01	Transcription factor MYB17	GWHTAOPM050881
chr15	6230193	-	Oe15g741340.t01	Transcription factor MYB61	GWHTAOPM050838
chr15	6230193	-	Oe15g741340.t02	Transcription factor MYB61	GWHTAOPM050838
chr15	6260826	-	Oe15g741360.t01	Transcription factor PIF3, bHLH8	GWHTAOPM049645
chr15	6261569	-	Oe15g741360.t06	Transcription factor PIF3, bHLH8	GWHTAOPM050836
chr15	6261569	-	Oe15g741360.t07	Transcription factor PIF3, bHLH8	GWHTAOPM049645
chr15	6261569	-	Oe15g741360.t08	Transcription factor PIF3, bHLH8	GWHTAOPM049645
chr15	6261583	-	Oe15g741360.t02	Transcription factor PIF3, bHLH8	GWHTAOPM049645
chr15	6261583	-	Oe15g741360.t03	Transcription factor PIF3, bHLH8	GWHTAOPM049645
chr15	6261583	-	Oe15g741360.t04	Transcription factor PIF3, bHLH8	GWHTAOPM049645
chr15	6261583	-	Oe15g741360.t05	Transcription factor PIF3, bHLH8	GWHTAOPM049645
chr15	6295676	-	Oe15g741390.t01	Agamous-like MADS-box protein AGL80	GWHTAOPM036489 (low score)
chr15	6672766	+	Oe15g741520.t01	Agamous-like MADS-box protein AGL62	GWHTAOPM032948
chr15	7203767	-	Oe15g741840.t01	Agamous-like MADS-box protein AGL11	GWHTAOPM032914
chr15	7354374	+	Oe15g741970.t01	Zinc finger transcription factor YY1	GWHTAOPM032874
chr15	7354374	+	Oe15g741970.t02	Zinc finger transcription factor YY1	GWHTAOPM032874
chr15	7388119	-	Oe15g742000.t04	Basic leucine zipper 34 (bZIP34)	GWHTAOPM032896
chr15	7389525	-	Oe15g742000.t01	Basic leucine zipper 34 (bZIP34)	GWHTAOPM032896
chr15	7389525	-	Oe15g742000.t02	Basic leucine zipper 34 (bZIP34)	GWHTAOPM032896
chr15	7389525	-	Oe15g742000.t03	Basic leucine zipper 34 (bZIP34)	GWHTAOPM032896
chr15	7577112	+	Oe15g742150.t01	Transcription factor bHLH160	GWHTAOPM032856
chr15	7834287	-	Oe15g742350.t04	WRKY transcription factor WRKY62	GWHTAOPM032834
chr15	7834680	-	Oe15g742350.t01	WRKY transcription factor WRKY71	GWHTAOPM032834
chr15	7834680	-	Oe15g742350.t02	WRKY transcription factor WRKY71	GWHTAOPM032834
chr15	7834680	-	Oe15g742350.t03	WRKY transcription factor WRKY62	GWHTAOPM032834
chr15	7905832	-	Oe15g742420.t01	Tubby-like F-box protein TLP8	GWHTAOPM032826
chr15	8048055	-	Oe15g742520.t01	Probable WRKY transcription factor 19	GWHTAOPM032816
chr15	8048906	-	Oe15g742530.t01	Probable WRKY transcription factor 19	GWHTAOPM032816
chr15	8721691	-	Oe15g315570.t01	MADS-box transcription factor 18	GWHTAOPM032701
chr15	9211341	-	Oe15g63250.t01	Transcription factor bHLH162	GWHTAOPM040981
chr15	9249514	-	Oe15g63260.t01	Transcription factor bHLH162	GWHTAOPM040981
chr15	9350384	-	Oe15g63270.t01	Transcription factor bHLH162	GWHTAOPM040976
chr15	9376644	-	Oe15g63280.t01	Plant-specific TFIIB-related protein PTF2	GWHTAOPM040975
chr15	9592120	+	Oe15g63430.t01	Transcription factor bHLH25	GWHTAOPM032694
chr15	9592120	+	Oe15g63430.t02	Transcription factor bHLH25	GWHTAOPM032694
chr15	27564967	+	Oe15g792880.t01	Agamous-like MADS-box protein AGL15	GWHTAOPM031873
chr15	27910189	+	Oe15g793000.t01	Transcription factor MYB83	GWHTAOPM031863
chr15	27910189	+	Oe15g793000.t02	Transcription factor MYB83	GWHTAOPM031863
chr15	28240456	+	Oe15g793180.t01	Transcription factor bHLH130	GWHTAOPM031851
chr15	28240456	+	Oe15g793180.t02	Transcription factor bHLH130	GWHTAOPM031851
chr15	43779744	+	Oe15g657580.t02	HD-ZIP protein HOX6	GWHTAOPM031016
chr15	43785210	+	Oe15g657580.t01	HD-ZIP protein HOX6	GWHTAOPM031016
chr15	44264888	-	Oe15g674480.t01	Transcription factor bHLH57	no hits found
chr15	44264888	-	Oe15g674480.t02	Transcription factor bHLH57	no hits found
a Position of target genes in olive genomes of cv. Leccino, V3 assembly (OLGENOME)
b Gene ID of the best homologue identified in olive genome of cv. Arbequina (Rao et al., 2021)
